# Supplementary material for: Clinical and Forensic Aspects of the Management of Child Abuse: The Experience of the Paediatric Emergency Department in Novara, North-West Italy
Source: Int J Environ Res Public Health. 2023 Jan 22;20(3):2028. doi: 10.3390/ijerph20032028 (PMC9916143; doi:10.3390/ijerph20032028)
Supplement: Supplementary file 1 [file ijerph-20-02028-s001.zip]

Archive with 1 entries (1 files):
- ijerph-2135278-supplementary.pdf
